# Supplementary material for: Mathematical modeling of positron emission tomography (PET) data to assess radiofluoride transport in living plants following petiolar administration
Source: Plant Methods. 2015 Mar 13;11:18. doi: 10.1186/s13007-015-0061-y (PMC4359769; doi:10.1186/s13007-015-0061-y)
Supplement: Additional file 1: — Movie 1. Uptake over time, 60 1---min frames, 3 mm Gaussian smooth. [file 13007_2015_61_MOESM1_ESM.zip]

Archive with 1 entries (1 files):
- 13007_2015_61_MOESM1_ESM.mpeg
